# Supplementary material for: Human–Environment Interactions Shape Mosquito Seasonal Population Dynamics
Source: Insects. 2024 Jul 12;15(7):527. doi: 10.3390/insects15070527 (PMC11276872; doi:10.3390/insects15070527)
Supplement: Supplementary file 1 [file insects-15-00527-s001.zip]

Archive with 1 entries (1 files):
- insects-3038225-supplementary.pdf
